# Supplementary material for: Peptide Targeted Gold Nanoplatform Carrying miR-145 Induces Antitumoral Effects in Ovarian Cancer Cells
Source: Pharmaceutics. 2022 Apr 28;14(5):958. doi: 10.3390/pharmaceutics14050958 (PMC9144804; doi:10.3390/pharmaceutics14050958)
Supplement: Supplementary file 1 [file pharmaceutics-14-00958-s001.zip]

Archive with 1 entries (1 files):
- pharmaceutics-1666363-supplementary.pdf
